# Supplementary material for: 3-O Sulfated Heparan Sulfate (G2) Peptide Ligand Impairs the Infectivity of Chlamydia muridarum
Source: Biomolecules. 2025 Jul 12;15(7):999. doi: 10.3390/biom15070999 (PMC12292407; doi:10.3390/biom15070999)
Supplement: Supplementary file 1 [file biomolecules-15-00999-s001.zip]

Archive with 3 entries (3 files):
- biomolecules-3631125-Supplementary-Movie-1.mpg
- biomolecules-3631125-Supplementary-Movie-2.mpg
- biomolecules-3631125-supplementary.pdf
